# Supplementary material for: Searching for Innovative Functional Foods: Correlation Between Chemopreventive Potential and Bioactive Compounds Accumulation in Brassica Sprouts Grown Under Altered Gravity Conditions
Source: Int J Mol Sci. 2025 Nov 22;26(23):11287. doi: 10.3390/ijms262311287 (PMC12692239; doi:10.3390/ijms262311287)
Supplement: Supplementary file 1 [file ijms-26-11287-s001.zip]

Archive with 1 entries (1 files):
- ijms-3931434-supplementary.pdf
